# Supplementary material for: Telomere-Associated Changes in Nuclear Architecture of Cancer-Associated Macrophage-like Cells in Liquid Biopsies from Melanoma Patients
Source: Biomedicines. 2022 Sep 25;10(10):2391. doi: 10.3390/biomedicines10102391 (PMC9598704; doi:10.3390/biomedicines10102391)
Supplement: Supplementary file 1 [file biomedicines-10-02391-s001.zip]

Archive with 3 entries (3 files):
- File S1 Telomere data for all patients.pdf
- Supplementary Figure S1.pdf
- Supplemetary Table S1.pdf
